# Supplementary material for: Pathogenic and Prognostic Roles of Paraneoplastic Leukocytosis in Cervical Cancer: Can Genomic-Based Targeted Therapies Have a Role? A Literature Review and an Emblematic Case Report
Source: Diagnostics (Basel). 2022 Aug 7;12(8):1910. doi: 10.3390/diagnostics12081910 (PMC9406983; doi:10.3390/diagnostics12081910)
Supplement: Supplementary file 1 [file diagnostics-12-01910-s001.zip]

Archive with 1 entries (1 files):
- diagnostics-1788850-supplementary.pdf
